# Supplementary material for: HGFDB: a collective database of helmeted guinea fowl genomics
Source: Database (Oxford). 2021 Jan 8;2021:baaa116. doi: 10.1093/database/baaa116 (PMC7792568; doi:10.1093/database/baaa116)
Supplement: baaa116_Supp [file baaa116_supp.zip]

Archive with 2 entries (2 files):
- suppl_data/figureS1.eps
- suppl_data/TableS1.xlsx
