# Supplementary material for: HGFDB: a collective database of helmeted guinea fowl genomics
Source: Database (Oxford). 2021 Jan 8;2021:baaa116. doi: 10.1093/database/baaa116 (PMC7792568; doi:10.1093/database/baaa116)
Supplement: baaa116_Supp [file baaa116_supp.zip › suppl_data/TableS1.xlsx]

## Sheet: TableS2
Table S1. Information of whole-genome re-sequencing for 129 samples.
SampleID	PopulationID	Mapping rate	Sequencing depth	Species	Description and location
s5711	WCK	91.44%	29.73	Guttera pucherani	Wild-CGF, Arabuko-Sokoke Forest, Kenya
s5712	WVK	84.55%	42.29	Acryllium vulturinum	Wild-VGF-B, Taita-Taveta, Sagana Animal Sanctuary, Kenya
D4708	WVK	96.90%	19.04	Acryllium vulturinum	Wild-VGF, Mpala, Kenya
D4709	WVK	97.40%	25.36	Acryllium vulturinum	Wild-VGF, Mpala, Kenya
D4710	WVK	97.07%	18.93	Acryllium vulturinum	Wild-VGF, Mpala, Kenya
W1283	WVK	96.38%	21.86	Acryllium vulturinum	Wild-VGF, Mpala, Kenya
W0791	WHK	97.18%	24.45	Numida meleagris	Wild-HGF, Mpala Ranch, Kenya
W0792	WHK	96.83%	22.54	Numida meleagris	Wild-HGF, Mpala Ranch, Kenya
W0793	WHK	96.81%	21.85	Numida meleagris	Wild-HGF, Laikipia, Kenya
W0794	WHK	97.57%	19.50	Numida meleagris	Wild-HGF, Mpala, Kenya
W0795	WHK	97.29%	22.85	Numida meleagris	Wild-HGF, Mpala, Kenya
W0797	WHK	97.38%	24.75	Numida meleagris	Wild-HGF, Kenya
W0799	WHK	97.16%	25.23	Numida meleagris	Wild-HGF, Laikipia, Kenya
W0800	WHK	97.51%	24.69	Numida meleagris	Wild-HGF, Mpala, Kenya
W1551	WHK	97.49%	23.80	Numida meleagris	Wild-HGF, Kenya
W1552	WHK	96.34%	25.03	Numida meleagris	Wild-HGF, Kenya
GB100092	WHK	97.79%	24.88	Numida meleagris	Wild-HGF, Laikipia, Kenya
WSU11	WHSD	99.01%	18.82	Numida meleagris	Wild-HGF, Sudan
WSU12	WHSD	98.92%	18.81	Numida meleagris	Wild-HGF, Sudan
WSU13	WHSD	99.01%	18.68	Numida meleagris	Wild-HGF, Sudan
WSU14	WHSD	98.89%	20.41	Numida meleagris	Wild-HGF, Sudan
WSU16	WHSD	98.95%	18.42	Numida meleagris	Wild-HGF, Sudan
WSU17	WHSD	98.98%	19.31	Numida meleagris	Wild-HGF, Sudan
WSU18	WHSD	98.91%	19.32	Numida meleagris	Wild-HGF, Sudan
WSU19	WHSD	98.95%	18.16	Numida meleagris	Wild-HGF, Sudan
WSU20	WHSD	98.92%	18.50	Numida meleagris	Wild-HGF, Sudan
WSU21	WHSD	99.06%	19.09	Numida meleagris	Wild-HGF, Sudan
WSU15	WHSD	98.96%	19.17	Numida meleagris	Wild-HGF, Sudan
Y10	WHN	88.49%	10.46	Numida meleagris	Wild-HGF, Kano, Nigeria
Y4	WHN	87.22%	12.12	Numida meleagris	Wild-HGF, Kano, Nigeria
Y27	WHN	91.96%	11.23	Numida meleagris	Wild-HGF, Kano, Nigeria
Y1	WHN	90.04%	11.54	Numida meleagris	Wild-HGF, Kebbi, Nigeria
Y2	WHN	95.37%	11.96	Numida meleagris	Wild-HGF, Kebbi, Nigeria
Y28	WHN	94.12%	11.62	Numida meleagris	Wild-HGF, Zamfara, Nigeria
Y3	WHN	97.53%	11.68	Numida meleagris	Wild-HGF, Lokoja, Kogi, Nigeria
Y34	WHN	96.65%	11.91	Numida meleagris	Wild-HGF, Sokoto, Nigeria
Y36	WHN	96.77%	10.91	Numida meleagris	Wild-HGF, Zamfara, Nigeria
Y5	WHN	93.67%	11.47	Numida meleagris	Wild-HGF, Lokoja, Kogi, Nigeria
Y8	WHN	92.29%	12.93	Numida meleagris	Wild-HGF, Lokoja, Kogi, Nigeria
Y9	WHN	95.82%	12.37	Numida meleagris	Wild-HGF, Sokoto, Nigeria
DSU02	DHSD	99.29%	17.55	Numida meleagris	Domestic-HGF, Sudan
DSU04	DHSD	99.36%	17.88	Numida meleagris	Domestic-HGF, Sudan
DSU07	DHSD	99.32%	16.63	Numida meleagris	Domestic-HGF, Sudan
DSU08	DHSD	99.26%	16.44	Numida meleagris	Domestic-HGF, Sudan
DSU01	DHSD	99.41%	17.53	Numida meleagris	Domestic-HGF, Sudan
DSU03	DHSD	99.29%	16.76	Numida meleagris	Domestic-HGF, Sudan
DSU05	DHSD	99.32%	17.82	Numida meleagris	Domestic-HGF, Sudan
DSU06	DHSD	99.31%	17.38	Numida meleagris	Domestic-HGF, Sudan
DSU09	DHSD	99.38%	16.88	Numida meleagris	Domestic-HGF, Sudan
DSU10	DHSD	99.38%	18.03	Numida meleagris	Domestic-HGF, Sudan
Y12	DHN	94.90%	11.27	Numida meleagris	Domestic-HGF, Kebbi, Nigeria
Y19	DHN	89.88%	10.41	Numida meleagris	Domestic-HGF, Calabar, Nigeria
Y22	DHN	94.55%	12.12	Numida meleagris	Domestic-HGF, Kebbi, Nigeria
Y29	DHN	94.82%	10.88	Numida meleagris	Domestic-HGF, Taraba, Nigeria
Y30	DHN	95.97%	11.59	Numida meleagris	Domestic-HGF, Kano, Nigeria
Y31	DHN	96.14%	11.39	Numida meleagris	Domestic-HGF, Sokoto, Nigeria
Y33	DHN	97.67%	10.98	Numida meleagris	Domestic-HGF, Sokoto, Nigeria
Y38	DHN	88.59%	12.35	Numida meleagris	Domestic-HGF, Kebbi, Nigeria
Y40	DHN	92.02%	11.54	Numida meleagris	Domestic-HGF, Anambra, Imo, Nigeria
Y41	DHN	95.39%	12.12	Numida meleagris	Domestic-HGF, Zamfara, Nigeria
Y26	DHN	95.83%	11.47	Numida meleagris	Domestic-HGF, Bayelsa, Nigeria
Y35	DHN	98.21%	12.02	Numida meleagris	Domestic-HGF, Akwa Ibom, Nigeria
Y37	DHN	88.56%	11.43	Numida meleagris	Domestic-HGF, Akwa Ibom, Nigeria
Y42	DHN	91.94%	12.19	Numida meleagris	Domestic-HGF, Taraba, Nigeria
AG01	DHIT	99.44%	19.93	Numida meleagris	Domestic-HGF, Italy
CAM02	DHIT	97.98%	25.60	Numida meleagris	Domestic-HGF, Italy
CAM03	DHIT	98.72%	19.16	Numida meleagris	Domestic-HGF, Italy
CAM07	DHIT	99.01%	26.29	Numida meleagris	Domestic-HGF, Italy
CAM08	DHIT	98.18%	19.13	Numida meleagris	Domestic-HGF, Italy
CAM12	DHIT	98.74%	18.48	Numida meleagris	Domestic-HGF, Italy
CAM13	DHIT	98.35%	18.76	Numida meleagris	Domestic-HGF, Italy
CAM14	DHIT	98.74%	16.04	Numida meleagris	Domestic-HGF, Italy
CAM15	DHIT	98.80%	21.35	Numida meleagris	Domestic-HGF, Italy
SELV04	DHIT	97.45%	19.32	Numida meleagris	Domestic-HGF, Italy
SELV05	DHIT	98.30%	24.40	Numida meleagris	Domestic-HGF, Italy
SELV06	DHIT	97.19%	25.53	Numida meleagris	Domestic-HGF, Italy
SELV09	DHIT	97.89%	21.15	Numida meleagris	Domestic-HGF, Italy
SELV10	DHIT	98.45%	22.43	Numida meleagris	Domestic-HGF, Italy
SELV11	DHIT	97.92%	22.49	Numida meleagris	Domestic-HGF, Italy
SELV16	DHIT	98.35%	21.48	Numida meleagris	Domestic-HGF, Italy
Y44	DHK	91.82%	11.26	Numida meleagris	Domestic-HGF, Lamu, Kenya
Y45	DHK	90.39%	17.46	Numida meleagris	Domestic-HGF, Lamu, Kenya
Y46	DHK	90.38%	11.66	Numida meleagris	Domestic-HGF, Lamu, Kenya
Y47	DHK	93.16%	11.18	Numida meleagris	Domestic-HGF, Lamu, Kenya
Y48	DHK	98.09%	11.33	Numida meleagris	Domestic-HGF, Lamu, Kenya
s5685	DHK	95.61%	11.62	Numida meleagris	Domestic-HGF, Kenya
s5687	DHK	86.85%	19.20	Numida meleagris	Domestic-HGF, Kenya
s5688	DHK	84.83%	18.24	Numida meleagris	Domestic-HGF, Kenya
s19539	DHC	85.99%	21.75	Numida meleagris	Domestic-HGF, China
s19540	DHC	95.19%	13.58	Numida meleagris	Domestic-HGF, China
s19541	DHC	89.18%	16.63	Numida meleagris	Domestic-HGF, China
s19543	DHC	96.07%	19.74	Numida meleagris	Domestic-HGF, China
s19546	DHC	85.74%	14.89	Numida meleagris	Domestic-HGF, China
s19548	DHC	85.63%	24.17	Numida meleagris	Domestic-HGF, China
HUNG12	DHH	97.69%	20.86	Numida meleagris	Domestic-HGF, Hungary - male
HUNG13	DHH	97.38%	16.69	Numida meleagris	Domestic-HGF, Hungary - female
HUNG01	DHH	99.20%	21.76	Numida meleagris	Domestic-HGF, Hungary
HUNG02	DHH	99.12%	22.47	Numida meleagris	Domestic-HGF, Hungary
HUNG03	DHH	99.29%	20.73	Numida meleagris	Domestic-HGF, Hungary
HUNG04	DHH	99.16%	17.21	Numida meleagris	Domestic-HGF, Hungary
HUNG05	DHH	99.24%	17.25	Numida meleagris	Domestic-HGF, Hungary
HUNG06	DHH	99.12%	17.42	Numida meleagris	Domestic-HGF, Hungary
HUNG07	DHH	98.91%	19.01	Numida meleagris	Domestic-HGF, Hungary
HUNG09	DHH	99.03%	21.12	Numida meleagris	Domestic-HGF, Hungary
HUNG10	DHH	99.06%	19.24	Numida meleagris	Domestic-HGF, Hungary
HUNG11	DHH	99.04%	21.03	Numida meleagris	Domestic-HGF, Hungary
gfIR09	DHIR	98.57%	21.45	Numida meleagris	Domestic-HGF, Tabriz, Iran
gfIR10	DHIR	98.57%	22.66	Numida meleagris	Domestic-HGF, Tabriz, Iran
gfIR01	DHIR	98.63%	18.76	Numida meleagris	Domestic-HGF, Shiraz, Iran
gfIR02	DHIR	97.81%	19.82	Numida meleagris	Domestic-HGF, Shiraz, Iran
gfIR03	DHIR	98.27%	24.78	Numida meleagris	Domestic-HGF, Kahnuj, Iran
gfIR04	DHIR	98.18%	22.11	Numida meleagris	Domestic-HGF, Kahnuj, Iran
gfIR05	DHIR	98.42%	27.41	Numida meleagris	Domestic-HGF, Kahnuj, Iran
gfIR06	DHIR	98.72%	24.19	Numida meleagris	Domestic-HGF, Lar, Iran
gfIR07	DHIR	98.23%	21.10	Numida meleagris	Domestic-HGF, Lar, Iran
gfIR08	DHIR	98.47%	22.50	Numida meleagris	Domestic-HGF, Lar, Iran
gfIR11	DHIR	98.65%	23.20	Numida meleagris	Domestic-HGF, Tabriz, Iran
gfIR12	DHIR	98.68%	24.54	Numida meleagris	Domestic-HGF, Rasht, Iran
gfIR13	DHIR	98.58%	24.61	Numida meleagris	Domestic-HGF, Rasht, Iran
gfIR14	DHIR	98.48%	18.54	Numida meleagris	Domestic-HGF, Rasht, Iran
gfIR15	DHIR	97.62%	19.07	Numida meleagris	Domestic-HGF, Tabriz, Iran
gfIR16	DHIR	98.09%	23.57	Numida meleagris	Domestic-HGF, Tabriz, Iran
gfIR17	DHIR	98.68%	22.76	Numida meleagris	Domestic-HGF, Tabriz, Iran
gfIR18	DHIR	98.62%	22.41	Numida meleagris	Domestic-HGF, Tabriz, Iran
gfIR19	DHIR	98.46%	22.28	Numida meleagris	Domestic-HGF, Tabriz, Iran
gfIR20	DHIR	98.13%	21.89	Numida meleagris	Domestic-HGF, Tabriz, Iran
gfIR21	DHIR	98.51%	24.24	Numida meleagris	Domestic-HGF, Tabriz, Iran
gfIR22	DHIR	98.33%	25.44	Numida meleagris	Domestic-HGF, Tabriz, Iran
gfIR23	DHIR	98.80%	20.78	Numida meleagris	Domestic-HGF, Tabriz, Iran
